# Supplementary material for: Zoonotic RVA: State of the Art and Distribution in the Animal World
Source: Viruses. 2022 Nov 18;14(11):2554. doi: 10.3390/v14112554 (PMC9694813; doi:10.3390/v14112554)
Supplement: Supplementary file 1 [file viruses-14-02554-s001.zip]

Archive with 1 entries (1 files):
- viruses-2013301-supplementary.pdf
